# Supplementary material for: Outcomes of minimal change disease without nephrotic range proteinuria
Source: PLoS One. 2023 Aug 17;18(8):e0289870. doi: 10.1371/journal.pone.0289870 (PMC10434851; doi:10.1371/journal.pone.0289870)
Supplement: S1 File — (ZIP) [file pone.0289870.s006.zip]

Archive with 1 entries (1 files):
- PONE-D-22-24683_S3_Data.xlsx
