# Supplementary material for: Outcomes of minimal change disease without nephrotic range proteinuria
Source: PLoS One. 2023 Aug 17;18(8):e0289870. doi: 10.1371/journal.pone.0289870 (PMC10434851; doi:10.1371/journal.pone.0289870)
Supplement: S1 File — (ZIP) [file pone.0289870.s006.zip › PONE-D-22-24683_S3_Data.xlsx]

## Sheet: data
POSTBX_LAB_UPCR_MAX	BX_LAB_UPCR_MCD_GROUP2	A_MCD_ANALYSIS	POSTBX_LAB_UPCR_MIN_GROUP2	POSTBX_LAB_UPCR_MIN	POSTBX_LAB_UPCR_MIN_GROUP	POSTBX_LAB_UPCR_MIN_MON	A_MCD_ANALYSIS_TX_STEROID	A_MCDOUTCOME_REMISSION_FIRST	A_MCDOUTCOME_REMISSION_FIRST_FUMON	A_MCDOUTCOME_RECUR_FIRST	A_MCDOUTCOME_RECUR_FIRST_FUMON	A_MCDOUTCOME_RECUR_FIRST_SD	A_MCDOUTCOME_RECUR_FIRST01	PREBX_LAB_UPCR_MAX_GROUP2	A_A_PATHOL_CLINICALDX	A_A_PATHOL_FINDING_EM_DEPOSIT_MES	A_A_PATHOL_FINDING_EM_DEPOSIT_SUBENDO	A_A_PATHOL_FINDING_EM_DEPOSIT_SUBEPI	A_A_PATHOL_FINDING_EM_PODOYTE_EFFACE	A_A_PATHOL_FINDING_EM_PODOYTE_EFFACE_MCD	A_A_PATHOL_FINDING_EM_PODOYTE_EFFACE_MCD1	A_A_PATHOL_FINDING_IF_C3	A_A_PATHOL_FINDING_IF_C301	A_A_PATHOL_FINDING_IF_C1Q	A_A_PATHOL_FINDING_IF_C1Q01	A_A_PATHOL_FINDING_IF_C4D	A_A_PATHOL_FINDING_IF_FIBRINOGEN	A_A_PATHOL_FINDING_IF_FIBRINOGEN01	A_A_PATHOL_FINDING_IF_IGA	A_A_PATHOL_FINDING_IF_IGA01	A_A_PATHOL_FINDING_IF_IGG	A_A_PATHOL_FINDING_IF_IGG01	A_A_PATHOL_FINDING_IF_IGM	A_A_PATHOL_FINDING_IF_IGM01	A_A_PATHOL_FINDING_IF_KAPPA	A_A_PATHOL_FINDING_IF_KAPPA01	A_A_PATHOL_FINDING_IF_LAMDA	A_A_PATHOL_FINDING_IF_LAMDA01	A_A_PATHOL_FINDING_IF01	A_A_PATHOL_FINDING_LM	A_A_PATHOL_FINDING_LM_GLOM_CELLULARITY	A_A_PATHOL_FINDING_LM_GLOM_CELLULARITY_GROUP	A_A_PATHOL_FINDING_LM_GLOM_CRESCENT	A_A_PATHOL_FINDING_LM_GLOM_CRESCENT_GROUP	A_A_PATHOL_FINDING_LM_GLOM_CRESCENT_GROUP2	A_A_PATHOL_FINDING_LM_GLOM_CRESCENT_GROUP3	A_A_PATHOL_FINDING_LM_GLOM_GS	A_A_PATHOL_FINDING_LM_GLOM_GS_GROUP	A_A_PATHOL_FINDING_LM_GLOM_GS_GROUP2
0.163	0	1	0	0.039	0	12	0	1	0.03	0	192.1	0	0	1		0	0	0	0	0	0	0	0	0	0	0	0	0	1	1	1	1	0	0	0	0	0	0	1	14	0	0	0	0	0	0	7	1	0
3.87	0	1	0	0.056	0	16.3	1	1	1.2	1	15.2	0	1	1		0	0	0	1	1	1	0	0	0	0	0	0	0	0	0	1	1	1	1	0	0	0.5	0	1	14	0	0	0	0	0	0	0	0	0
4.308	0	1	0	0.06	0	30.1	1	1	30.1	1	5.83	0	1	2		0	0	0	2	2	2	0	0	0	0	0	0	0	0	0	0	0	0	0	0	0	0	0	1	14	0	0	0	0	0	0	3	1	0
0.522	1	1	0	0.044	0	41.3	0	1	10.33	0	61.43	0	0	1		0	0	0	2	1	2	0	0	0	0	0	0	0	0	0	0	0	0	0	0	0	0	0	1	14	0	0	0	0	0	0	12	1	1
0.092	1	1	0	0.058	0	4.6	0	1	4.57	0	6.43	0	0	1		0	0	0	2	1	2	0	0	0	0	0	0	0	0	0	0	0	0.5	0	0	0	0	0	1	14	0	0	0	0	0	0	0	0	0
0.322	1	1	0	0.056	0	58	0	1	1.17	0	125.23	0	0	1		0	0	0	2	1	2	1	0	0.5	0	0	0	0	0.5	0	0	0	0.5	0	0.5	0	0.5	0	1	14	0	0	0	0	0	0	4	1	0
1.839	1	1	0	0.044	0	42.9	0	1	10.37	0	57.87	0	0	1		0	0	0	2	2	2	0	0	0.5	0	0	0	0	1	1	1	1	1	1	0	0	0.5	0	1	14	0	0	0	0	0	0	33.9	1	2
0.754	1	1	0	0.276	0	13.2	0	1	13.17	0	0	0	0	1		0	0	0	2	1	2	0	0	0	0	0	0	0	0	0	0	0	0.5	0	0	0	0	0	1	14	0	0	0	0	0	0	0	0	0
0.107	1	1	0	0.052	0	33.2	0	1	0.3	0	32.9	0	0	2		0	0	0	2	2	2	0	0	0	0	0	0	0	1	1	0	0	0	0	0	0	0	0	1	14	0	0	0	0	0	0	6	1	0
13.225	1	1	0	0.02	0	18.9	1	1	0.6	1	0.33	1	1	1		0	0	0	2	2	2	0	0	0	0	0	0	0	0	0	0	0	0.5	0	0	0	0	0	1	14	0	0	0	0	0	0	0	0	0
3.111	1	1	0	0.147	0	53.4	1	1	1.6	1	59.03	0	1	1		0	0	0	2	2	2	1	0	0	0	0	0	0	0	0	0	0	0	0	0	0	0	0	1	14	1	1	0	0	0	0	0	0	0
6.907	1	1	0	0.264	0	11	1	1	11	1	10.7	0	1	1		0	0	0	1	1	1	0	0	0	0	0	0	0	0	0	0	0	0	0	0	0	0	0	1	14	0	0	0	0	0	0	0	0	0
11.139	1	1	0	0.036	0	30.4	1	1	1.43	1	18.03	0	1	1		0	0	0	2	2	2	0	0	0	0	0	0	0	0	0	0	0	1	1	0	0	0	0	1	14	1	1	0	0	0	0	2	1	0
0.092	1	1	0	0.058	0	2.4	1	1	0.97	0	59.73	0	0	1		0	0	0	2	2	2	1	0	0.5	0	0	0	0	0	0	0	0	0.5	0	0	0	0	0	1	14	0	0	0	0	0	0	0	0	0
13.028	1	1	0	0.008	0	39	1	1	1.43	1	36.6	0	1	2		0	0	0	1	1	1	0	0	0	0	0	0	0	0	0	0	0	1	1	0	0	0	0	1	14	0	0	0	0	0	0	9	1	0
15.785	1	1	0	0.073	0	43.9	1	1	2.7	1	28	0	1	2		0	0	0	2	2	2	1	0	1	1	0	0	0	0	0	0	0	1	1	0	0	0	0	1	14	0	0	0	0	0	0	21.4	1	1
2.087	1	1	1	0.334	0	26.2	0	0	57.9	2	0	2		1		0	0	0	2	1	2	0	0	0	0	0	0	0	0	0	0	0	0	0	0	0	0	0	1	14	0	0	0	0	0	0	35.7	1	2
1.318	1	1	1	0.33	0	17.8	0	0	49.87	2	0	2		1		0	0	0	2	1	2	0	0	0.5	0	0	0	0	0	0	0	0	0	0	0	0	0	0	1	14	0	0	0	0	0	0	12	1	1
1.728	1	1	1	0.762	0	6.8	0	0	11.27	2	0	2		1		0	0	0	1	1	1	0	0	0	0	0	0	0	0	0	0	0	0	0	0	0	0	0	1	14	0	0	0	0	0	0	4.8	1	0
0.789	1	1	1	0.789	0	3.2	0	0	3.17	2	0	2		1		0	0	0	1	1	1	1	0	0.5	0	0	0	0	0.5	0	0	0	0	0	0	0	0.5	0	1	14	0	0	0	0	0	0	0	0	0
0.117	2	1	0	0.066	0	1.9	0	1	0.27	0	28.03	0	0	2		0	0	0	2	2	2	0	0	0	0	0	0	0	0.5	0	0	0	0	0	0	0	0	0	1	14	0	0	0	0	0	0	5.7	1	0
2.952	2	1	0	0.024	0	4.7	0	1	4	0	161.03	0	0	2		0	0	0	2	2	2	0	0	0	0	0	0	0	0	0	0	0	0	0	0	0	0	0	1	14	0	0	0	0	0	0	0	0	0
7.063	2	1	0	0.188	0	130	0	1	130	0	4.13	0	0	2		0	0	0	2	2	2	0	0	0.5	0	0	0	0	0	0	0	0	0	0	0	0	0	0	1	14	1	1	0	0	0	0	26.1	1	2
0.114	2	1	0	0.059	0	55.6	0	1	0	0	67.73	0	0	2		0	0	0	2	2	2	0	0	0	0	0	0	0	0	0	0	0	0.5	0	0	0	0.5	0	1	14	0	0	0	0	0	0	11.4	1	1
9.98	2	1	0	0.033	0	64.2	1	1	1.2	1	16.53	0	1	2		0	0	0	2	2	2	0	0	0	0	0	0	0	0	0	0	0	0	0	0	0	0	0	1	14	0	0	0	0	0	0	4.8	1	0
11.976	2	1	0	0.05	0	40.3	1	1	13.03	1	14.87	0	1	2		0	0	0	2	2	2	1	0	0	0	0	0	0	0	0	0	0	0	0	0	0	0	0	1	14	0	0	0	0	0	0	3.7	1	0
32.504	2	1	0	0.017	0	5.5	1	1	3.33	1	144.37	0	1	2		0	0	0	2	2	2	0	0	0	0	0	0	0	0	0	0	0	0	0	0	0	0	0	1	14	0	0	0	0	0	0	9	1	0
14.019	2	1	0	0.029	0	10.4	1	1	6.73	0	197.87	0	0	2		0	0	0	2	2	2	0	0	0	0	0	0	0	0	0	0	0	1	1	0	0	0	0	1	14	0	0	0	0	0	0	11	1	1
1.822	2	1	0	0.075	0	12.2	1	1	1.03	0	17.2	0	0	2		0	0	0	2	2	2	0	0	0	0	0	0	0	0	0	0	0	0	0	0	0	0	0	1	14	0	0	0	0	0	0	2	1	0
1.101	2	1	0	0.042	0	14.5	1	1	2.4	0	12.07	0	0	2		0	0	0	2	2	2	0	0	0	0	0	0	0	0	0	0	0	0	0	0	0	0	0	1	14	1	1	0	0	0	0	8	1	0
23.995	2	1	0	0.196	0	21.8	1	1	1.87	1	3.27	1	1	2		0	0	0	2	2	2	1	0	0.5	0	0	0	0	0	0	0	0	1	1	0	0	0	0	1	14	0	0	0	0	0	0	17.2	1	1
0.117	2	1	0	0.061	0	2.6	1	1	0.97	1	6	0	1	2		0	0	0	2	2	2	1	0	0	0	0	0	0	0.5	0	0.5	0	0	0	0	0	0	0	1	14	0	0	0	0	0	0	11	1	1
9.95	2	1	0	0.13	0	28.1	1	1	3.6	1	3.13	1	1	2		0	0	0	2	2	2	0	0	0	0	0	0	0	0	0	0	0	0	0	0	0	0	0	1	14	0	0	0	0	0	0	9	1	0
0.189	2	1	0	0.08	0	3.8	1	1	1.4	0	33.37	0	0	2		0	0	0	2	2	2	0	0	1	1	0	0	0	0	0	0	0	1	1	0	0	0	0	1	14	0	0	0	0	0	0	10.5	1	1
19.433	2	1	0	0.204	0	71.1	1	1	56.13	0	132.13	0	0	2		0	0	0	2	2	2	0	0	0	0	0	0	0	0	0	0	0	1	1	0	0	0	0	1	14	0	0	0	0	0	0	0	0	0
11.621	2	1	0	0.174	0	11.1	1	1	6.07	0	5	0	0	2		0	0	0	2	2	2	1	1	0.5	0	0	0	0	0	0	0	0	0.5	0	0	0	0	0	1	14	0	0	0	0	0	0	0	0	0
22.757	2	1	0	0.012	0	24.5	1	1	0.77	1	4.2	1	1	2		0	0	0	2	2	2	0	0	0	0	0	0	0	0	0	0	0	0	0	0	0	0	0	1	14	0	0	0	0	0	0	0	0	0
6.026	2	1	0	0.146	0	30.3	1	1	30.3	1	11.5	0	0	2		0	0	0	0	0	0	0	0	0	0	0	0	0	0	0	0	0	0	0	0	0	0	0	1	14	0	0	0	0	0	0	71	1	2
1.062	2	1	0	0.057	0	21.9	1	1	1.4	0	39.53	0	0	2		0	0	0	2	2	2	0	0	0	0	0	0	0	0	0	0	0	1	1	0	0	0	0	1	14	0	0	0	0	0	0	4	1	0
5.899	2	1	0	0.032	0	4.9	1	1	1.03	1	7.17	0	1	2		0	0	0	2	2	2	0	0	0	0	0	0	0	0	0	1	1	1	1	0	0	0	0	1	14	0	0	0	0	0	0	11	1	1
0.555	2	1	0	0.042	0	10.5	1	1	2.2	0	120.53	0	0	2		0	0	0	2	2	2	0	0	0	0	0	0	0	0	0	0	0	0	0	0	0	0	0	1	14	0	0	0	0	0	0	8	1	0
2.877	2	1	0	0.213	0	49.1	1	1	49.1	0	76.43	0	0	2		0	0	0	2	2	2	0	0	0	0	0	0	0	1	1	0	0	1	1	0	0	0	0	1	14	2	1	0	0	0	0	19	1	1
0.04	2	1	0	0.027	0	2.1	1	1	0.6	0	2.87	0	0	2		0	0	0	2	2	2	0	0	0	0	0	0	0	0	0	0	0	0	0	0	0	0	0	1	14	1	1	0	0	0	0	2	1	0
12.944	2	1	0	0.02	0	18.7	1	1	1.33	1	7.93	0	1	2		0	0	0	2	2	2	0	0	0	0	0	0	0	0	0	0	0	0	0	0	0	0	0	1	14	1	1	0	0	0	0	14.3	1	1
22.082	2	1	0	0.072	0	153.3	1	1	11.6	1	45.13	0	1	2		0	0	0	2	2	2	0	0	0	0	0	0	0	0	0	0	0	0	0	0	0	0	0	1	14	0	0	0	0	0	0	0	0	0
45.985	2	1	0	0.024	0	4.7	1	1	1.47	1	6.6	0	1	2		0	0	0	2	2	2	0	0	0	0	0	0	0	0	0	0	0	0	0	0	0	0	0	1	14	0	0	0	0	0	0	0	0	0
0.788	2	1	0	0.257	0	44.7	1	1	44.67	0	4.67	0	0	2		0	0	0	2	2	2	0	0	0	0	0	0	0	0	0	0	0	0	0	0	0	0	0	1	14	0	0	0	0	0	0	74	1	2
15.886	2	1	0	0.057	0	50.1	1	1	2.03	1	5.7	0	1	2		0	0	0	2	2	2	0	0	0	0	0	0	0	0.5	0	0	0	0	0	0	0	0	0	1	14	0	0	0	0	0	0	5.6	1	0
0.161	2	1	0	0.014	0	1.3	1	1	0.87	0	50.7	0	0	2		0	0	0	2	1	2	0	0	0.5	0	0	0.5	0	0.5	0	0.5	0	0.5	0	0	0	0	0	1	14	0	0	0	0	0	0	7	1	0
14.631	2	1	0	0.036	0	109.3	1	1	1.23	1	5.33	0	1	2		0	0	0	2	2	2	0	0	0	0	0	0	0	0	0	0	0	0	0	0	0	0	0	1	14	0	0	0	0	0	0	0	0	0
18.699	2	1	0	0.045	0	80.7	1	1	4.33	1	7.23	1	1	2		0	0	0	2	2	2	0	0	0	0	0	0	0	0	0	0	0	0	0	0	0	0	0	1	14	0	0	0	0	0	0	0	0	0
0.111	2	1	0	0.048	0	13.1	1	1	0.93	0	16.27	0	0	2		0	0	0	2	2	2	0	0	1	1	0	0	0	0	0	0	0	0.5	0	0	0	0	0	1	14	0	0	0	0	0	0	4	1	0
4.59	2	1	0	0.062	0	30.7	1	1	5.03	0	110.4	0	0	2		0	0	0	2	2	2	0	0	0	0	0	0	0	0	0	0	0	0	0	0	0	0	0	1	14	0	0	0	0	0	0	28	1	2
12.42	2	1	0	0.068	0	9.1	1	1	0.47	1	2.23	0	1	2		0	0	0	2	2	2	0	0	0	0	0	0	0	0	0	0	0	0	0	0	0	0	0	1	14	0	0	0	0	0	0	0	0	0
10.29	2	1	0	0.087	0	14.3	1	1	13.57	1	12	1	1	2		0	0	0	2	2	2	0	0	0.5	0	0	0	0	0.5	0	0	0	1	1	0	0	0	0	1	14	1	1	0	0	0	0	23	1	1
7.344	2	1	0	0.104	0	11.7	1	1	11.67	0	1.2	0	0	2		0	0	0	2	2	2	0	0	1	1	0	0	0	0	0	0	0	1	1	0	0	0	0	1	14	0	0	0	0	0	0	0	0	0
0.467	2	1	0	0.107	0	45.6	1	1	2.87	0	42.7	0	0	2		0	0	0	2	2	2	0	0	0.5	0	0	0	0	0.5	0	0.5	0	0	0	0	0	0	0	1	14	0	0	0	0	0	0	15.2	1	1
18.557	2	1	0	0.042	0	102.6	1	1	1.6	1	3.7	1	1	2		0	0	0	2	2	2	0	0	0	0	0	0	0	0	0	0	0	0	0	0	0	0	0	1	14	0	0	0	0	0	0	2	1	0
4.666	2	1	0	0.033	0	12	1	1	1.03	1	11.77	0	1	2		0	0	0	2	2	2	0	0	0	0	0	0	0	0	0	0	0	0	0	0	0	0	0	1	14	0	0	0	0	0	0	3	1	0
1.21	2	1	0	0.081	0	43.5	1	1	1.6	0	41.93	0	0	2		0	0	0	2	2	2	0	0	0	0	0	0	0	0	0	0.5	0	0	0	0	0	0	0	1	14	0	0	0	0	0	0	5.3	1	0
3.391	2	1	0	0.027	0	82.2	1	1	0.77	1	9.83	1	1	2		0	0	0	2	2	2	0	0	0	0	0	0	0	0	0	0	0	0.5	0	0	0	0	0	1	14	0	0	0	0	0	0	0	0	0
0.346	2	1	0	0.081	0	15.4	1	1	1.53	0	30.1	0	0	2		0	0	0	2	2	2	0	0	0	0	0	0	0	0	0	0	0	0	0	0	0	0	0	1	14	0	0	0	0	0	0	8	1	0
0.081	2	1	0	0.029	0	9.9	1	1	0.57	0	16.8	0	0	2		0	0	0	2	2	2	0	0	0.5	0	0	0	0	0	0	0	0	1	1	0	0	0	0	1	14	0	0	0	0	0	0	0	0	0
0.358	2	1	0	0.087	0	13	1	1	13	0	7.47	0	0	2		0	0	0	2	2	2	0	0	0	0	0	0	0	0	0	0	0	0	0	0	0	0	0	1	14	0	0	0	0	0	0	0	0	0
33.046	2	1	0	0.043	0	52.1	1	1	1.53	1	6.13	0	1	2		0	0	0	2	2	2	0	0	0	0	0	0	0	0	0	0	0	0	0	0	0	0	0	1	14	0	0	0	0	0	0	2	1	0
0.164	2	1	0	0.038	0	49.3	1	1	0.6	0	48.73	0	0	2		0	0	0	2	2	2	1	0	0.5	0	0	0	0	0	0	0	0	0.5	0	0	0	0	0	1	14	0	0	0	0	0	0	5.3	1	0
6.33	2	1	0	0.034	0	10.6	1	1	2.1	1	25.7	0	1	2		0	0	0	2	1	2	0	0	0	0	0	0	0	0	0	0.5	0	0.5	0	0.5	0	0.5	0	1	14	0	0	0	0	0	0	0	0	0
0.982	2	1	0	0.143	0	46.6	1	1	1.97	0	45.97	0	0	2		0	0	0	2	2	2	1	0	0.5	0	0	0	0	0.5	0	0.5	0	1	1	0	0	0.5	0	1	14	0	0	0	0	0	0	7.1	1	0
7.219	2	1	0	0.134	0	4.3	1	1	2.4	1	5.43	1	1	2		0	0	0	2	2	2	0	0	0.5	0	0	0	0	0	0	0	0	0.5	0	0	0	0	0	1	14	0	0	0	0	0	0	6.3	1	0
0.491	2	1	0	0.101	0	7.9	1	1	4.47	0	6.93	0	0	2		0	0	0	2	2	2	0	0	0	0	0	0	0	0	0	0	0	0	0	0	0	0	0	1	14	0	0	0	0	0	0	0	0	0
0.17	2	1	0	0.065	0	6.7	1	1	0.67	0	8.87	0	0	2		0	0	0	2	2	2	0	0	0.5	0	0	0	0	0	0	0.5	0	0.5	0	0	0	0	0	1	14	0	0	0	0	0	0	18.2	1	1
3.6	2	1	0	0.055	0	14.2	1	1	1.63	1	8.83	0	1	2		0	0	0	2	2	2	0	0	0.5	0	0	0	0	0.5	0	0	0	0	0	0	0	0	0	1	14	0	0	0	0	0	0	5.6	1	0
2.793	2	1	0	0.137	0	3.9	1	1	3.17	0	31.3	0	0	2		0	0	0	2	2	2	0	0	0	0	0	0	0	0	0	0	0	0	0	0	0	0	0	1	14	0	0	0	0	0	0	11	1	1
0.498	2	1	0	0	0	18.6	1	1	0.75	1	6.1	1	1	2		0	0	0	2	2	2	0	0	0.5	0	0	0	0	0	0	0	0	0.5	0	0	0	0	0	1	14	0	0	0	0	0	0	0	0	0
8.606	2	1	0	0.112	0	29.3	1	1	1.47	1	2.93	1	1	2		0	0	0	0	0	0	0	0	0	0	0	0	0	0	0	0	0	0	0	0	0	0	0	1	14	0	0	0	0	0	0	0	0	0
3.242	2	1	1	0.611	0	3.8	1	0	3.83	2	0	2		2		0	0	0	2	2	2	0	0	0	0	0	0	0	0	0	0	0	1	1	0	0	0	0	1	14	2	1	0	0	0	0	0	0	0
10.602	2	1	1	1.015	0	7.6	1	0	7.57	2	0	2		2		0	0	0	2	2	2	0	0	0	0	0	0	0	1	1	1	1	1	1	0	0	1	1	1	14	0	0	0	0	0	0	19	1	1
11.536	2	1	1	1.81	0	2.6	1	0	5.6	2	0	2		2		0	0	0	2	2	2	0	0	0	0	0	0	0	0	0	0	0	0	0	0	0	0	0	1	14	0	0	0	0	0	0	9	1	0
1.233	2	1	1	0.307	0	38.3	1	0	42.47	2	0	2		2		0	0	0	2	2	2	0	0	0	0	0	0	0	0	0	0	0	0	0	0	0	0	0	1	14	0	0	0	0	0	0	30	1	2
[truncated: 377 more columns]

## Sheet: description
variables	description
POSTBX_LAB_UPCR_MAX	Maximal urine protein/creatinine ratio (g/g Cr)
BX_LAB_UPCR_MCD_GROUP2	Three groups according to UPCr on kidney biopsy (2; >= 3.0 g/g UPCr 1; 0.3-2.99 g/g UPCr 0; < 0.3 g/g UPCr)
A_MCD_ANALYSIS	Pathologic diagnosis of MCD in adults (no mesangeal or subepithelial deposits in EM findings
POSTBX_LAB_UPCR_MIN_GROUP2	Three groups according to UPCr just after kidney biopsy (2; >= 3.0 g/g UPCr 1; 0.3-2.99 g/g UPCr 0; < 0.3 g/g UPCr)
POSTBX_LAB_UPCR_MIN	Minimal UPCr 1month after kidney biopsy
POSTBX_LAB_UPCR_MIN_GROUP	Three groups according to minimal UPCr 1month after kidney biopsy (2; >= 3.0 g/g UPCr 1; 0.3-2.99 g/g UPCr 0; < 0.3 g/g UPCr)
POSTBX_LAB_UPCR_MIN_MON	Months between the day of kidney biopsy and the day of measuring minimal UPCr at least 1month after kidney biopsy
A_MCD_ANALYSIS_TX_STEROID	Steroid user (1; steroid use at pre and/or post biopsy 0 ; no steroid user)
A_MCDOUTCOME_REMISSION_FIRST	three groups according to the achievement of the first remission (1; the first remission 0; no remission 2; <3 measurement of UPCr after biopsy or <0.3 g/g UPCr during the study)
A_MCDOUTCOME_REMISSION_FIRST_FUMON	days from the biopsy to the first remission
A_MCDOUTCOME_RECUR_FIRST	recur (2; no remission or <3 measurments of UPCr 1; recur 0; no recur)
A_MCDOUTCOME_RECUR_FIRST_FUMON	days from the first remission to the recurrence
A_MCDOUTCOME_RECUR_FIRST_SD	steroid dependency (3; steroid dependent (recurrence within 6months of decreasing steorid 2; no 1st CR 1; steroid dependency after the 1st CR 0; no recur or no steroid dependent)
A_MCDOUTCOME_RECUR_FIRST01	recur (1; recur after remission 0; no recur)
PREBX_LAB_UPCR_MAX_GROUP2	Three groups acccording to the maximal UPCr before kidney biopsy (2; >=3.0 g/g Cr 1; 0.3-2.99 g/g Cr 0; <0.3 g/g)
A_A_PATHOL_CLINICALDX	clinical diagnosis included in pathologic report
A_A_PATHOL_FINDING_EM_DEPOSIT_MES	mesangeal deposits on EM findings
A_A_PATHOL_FINDING_EM_DEPOSIT_SUBENDO	subendothelial deposits on EM findings
A_A_PATHOL_FINDING_EM_DEPOSIT_SUBEPI	subepithelial deposits on EM findings
A_A_PATHOL_FINDING_EM_PODOYTE_EFFACE	podocyte effacement on EM findings (0; no effacement/1; focal/mild/moderate/mild to moderate/2;severe or severe/moderate to severe)
A_A_PATHOL_FINDING_EM_PODOYTE_EFFACE_MCD	podocyte effacement on EM findings (0; no effacement/1;focal:focal, mild to moderate, moderate to severe, or focal marked/2; widely effaced or difuse)
A_A_PATHOL_FINDING_EM_PODOYTE_EFFACE_MCD1	podocyte effacement on EM findings (0; no effacement/1;focal mild - moderate to severe/ 2; diffused, focal marked or focal severe, widely)
A_A_PATHOL_FINDING_IF_C3	Intensity of C3 staining (0:none/1; trace to 1+/2;2+/3;3+/4;4+)
A_A_PATHOL_FINDING_IF_C301	Intensity of C3 staining (0:none/1+;>=1+)
A_A_PATHOL_FINDING_IF_C1Q	Intensity of C1q staining (0:none/0.5;trace/1;1+/2;2+/3;3+/4;4+)
A_A_PATHOL_FINDING_IF_C1Q01	Intensity of C1q staining (0:none/1+;>=1+)
A_A_PATHOL_FINDING_IF_C4D	Intensity of C4D staining (0:none/0.5;trace/1;1+/2;2+/3;3+/4;4+)
A_A_PATHOL_FINDING_IF_FIBRINOGEN	Intensity of fibrinogen staining (0:none/0.5;trace/1;1+/2;2+/3;3+/4;4+)
A_A_PATHOL_FINDING_IF_FIBRINOGEN01	Intensity of fibrinogen staining (0:none/1+;>=1+)
A_A_PATHOL_FINDING_IF_IGA	Intensity of IgA staining (0:none/0.5;trace/1;1+/2;2+/3;3+/4;4+)
A_A_PATHOL_FINDING_IF_IGA01	Intensity of IgA staining (0:none/1+;>=1+)
A_A_PATHOL_FINDING_IF_IGG	Intensity of IgG staining (0:none/0.5;trace/1;1+/2;2+/3;3+/4;4+)
A_A_PATHOL_FINDING_IF_IGG01	Intensity of IgG staining (0:none/1+;>=1+)
A_A_PATHOL_FINDING_IF_IGM	Intensity of IgM staining (0:none/0.5;trace/1;1+/2;2+/3;3+/4;4+)
A_A_PATHOL_FINDING_IF_IGM01	Intensity of IgM staining (0:none/1+;>=1+)
A_A_PATHOL_FINDING_IF_KAPPA	Intensity of kappa staining (0:none/0.5;trace/1;1+/2;2+/3;3+/4;4+)
A_A_PATHOL_FINDING_IF_KAPPA01	Intensity of kappa staining (0:none/1+;>=1+)
A_A_PATHOL_FINDING_IF_LAMDA	Intensity of lambda staining (0:none/0.5;trace/1;1+/2;2+/3;3+/4;4+)
A_A_PATHOL_FINDING_IF_LAMDA01	Intensity of lambda staining (0:none/1+;>=1+)
A_A_PATHOL_FINDING_IF01	0; no IF report 1; IF report
A_A_PATHOL_FINDING_LM	The number of findings on lM staining
A_A_PATHOL_FINDING_LM_GLOM_CELLULARITY	Glomerular cellularity on LM findings (0;none/1;mild/2;moderate/3;moderate to severe/4;severe)
A_A_PATHOL_FINDING_LM_GLOM_CELLULARITY_GROUP	Glomerular cellularity on LM findings (1; mild or more than mild)
A_A_PATHOL_FINDING_LM_GLOM_CRESCENT	Glemerular crescent on LM findings
A_A_PATHOL_FINDING_LM_GLOM_CRESCENT_GROUP	Glemerular crescent on LM findings (0; abscent/ 1; present)
A_A_PATHOL_FINDING_LM_GLOM_CRESCENT_GROUP2	Glemerular crescent on LM findings (0; 0%/ 1; 0.01-4.9%/ 2;>=5%)
A_A_PATHOL_FINDING_LM_GLOM_CRESCENT_GROUP3	Glemerular crescent on LM findings (0; 0%/ 1; 0.01-24.9%/ 2;>=25%)
A_A_PATHOL_FINDING_LM_GLOM_GS	Glomerular sclerosis on LM findings
A_A_PATHOL_FINDING_LM_GLOM_GS_GROUP	Glomerular sclerosis on LM findings (0; abscent/ 1; present)
A_A_PATHOL_FINDING_LM_GLOM_GS_GROUP2	Glomerular crescent on LM findings (0; <!0%/ 1; 10-24.9%/ 2;>=25%)
A_A_PATHOL_FINDING_LM_GLOM_ISCHEMIC	Glomerular ischemia on LM findings
A_A_PATHOL_FINDING_LM_GLOM_ISCHEMIC_GROUP	Glomerular ischemia on LM findings (0; abscent/ 1; present)
A_A_PATHOL_FINDING_LM_GLOM_MESCELLULARITY	Glomerular mescellularity on LM findings (0;none/1;mild/2;moderate/3;moderate to severe/4;severe)
A_A_PATHOL_FINDING_LM_GLOM_MESMATRIX	Glomerular MES matrix on LM fidnings (0;none/1;mild/2;moderate/3;moderate to severe/4;severe)
A_A_PATHOL_FINDING_LM_GLOM_NUM	The number of glomerulus on LM findings
A_A_PATHOL_FINDING_LM_GLOM_SIZE	The size of glomerulus on LM findings (0;none/1;mild/2;moderate/3;moderate to severe/4;severe)
A_A_PATHOL_FINDING_LM_GLOM_SIZE01	The size of glomerulus on LM findings (0;none/1;>=mild)
A_A_PATHOL_FINDING_LM_GLOM_SS	Segmental sclerosis on glomerular findings in LM staining
A_A_PATHOL_FINDING_LM_GLOM_SS_GROUP	Segmental sclerosis on glomerular findings in LM staining (0;abscent/1;present)
A_A_PATHOL_FINDING_LM_GLOM_SS_GROUP2	Segmental sclerosis on glomerular findings in LM staining (0;0%/1;0.01-4.9%/2;>=5%)
A_A_PATHOL_FINDING_LM_GLOM_SS_GROUP3	Segmental sclerosis on glomerular findings in LM staining (0;0%/1;0.01-24.9%/2;>=25%)
A_A_PATHOL_FINDING_LM_INT_FIBROSIS	Interstitial fibrosis on LM findings
A_A_PATHOL_FINDING_LM_INT_FIBROSIS01	Interstitial fibrosis on LM findings (1;>=mild)
A_A_PATHOL_FINDING_LM_INT_INFLAMMATION	Interstitial inflammation on LM findings (0;none/1;mild/2;moderate/3;moderate to severe/4;severe)
A_A_PATHOL_FINDING_LM_INT_INFLAMMATION01	Interstitial inflammation on LM findings (1;>=mild)
A_A_PATHOL_FINDING_LM_TUBULE_ATROPHY	Tubular atrophy on LM finding (0;none/1;mild/2;moderate/3;moderat to severe/4;severe)
A_A_PATHOL_FINDING_LM_TUBULE_ATROPHY01	Tubular atrophy on LM finding (1;>=mild)
A_A_PATHOL_FINDING_LM_VSSL_ARTHERIOSCLEROSIS	Artherioscelrosis on LM finding (0;abscent/1;present)
A_A_PATHOL_FINDING_LM_VSSL_INTIMAL_THICKENING	Vessel intimal thickening on LM finding (0;abscent/1;present)
A_BASAL_CRIDMS	Lowest serum creatinine during study period
A_MCD_ANALYSIS_TX_IMMUNOSUPP	immunosuppressants (0;no steroid/1;postbx-steroid only/2;postbx-steroid+CNI/3;postbx steroid+CTX/4;prebx steroid and postbx steroid)
A_MCD_ANALYSIS_TX_PREBX_STEROID	steroid before kidney biopsy (0;no prebx-steroid therapy/1;prebiopxy-steroid therapy at least more than 1 week)
A_MCD_NSGROUP	0; no nephrotic syndrome/1;nephrotic proteinuria at least 1 time after kidney biopsy
A_MCD_UPCR_TESTNUM	The number of measuring UPCr
A_MCD_UPCR_TESTNUM_MON	Average number of measuring UPCr per month
A_MCDOUTCOME_RECURNUM	The number of recurrence
A_MCDOUTCOME_RECURNUM_YEAR	The number of recurrence per follo-up month
A_MCDOUTCOME_REMISSION_FINAL	Remission
A_OUTCOME_AKI	The occurrence of AKI
A_OUTCOME_AKI_HD	0; no HD / 1; HD due to AKI on diagnosis
A_OUTCOME_AKISTAGE	1;Cr ratio 1.5-2.0 or difference of Cr > 0.3/2;Cr ratio 2.01-3.00/3;Cr ratio >3.0 or difference of cr > 0.3 and Cr.4.0
A_OUTCOME_DEATH2	death
A_OUTCOME_DEATH2_CAUSE	cause of death
A_OUTCOME_DEATH2_FUMON	follow up months till death
A_OUTCOME_DEATHESRD2	0; no ESRD and no death/ 1; ESRD or death
A_OUTCOME_DEATHESRD2_FUMON	Follow up months till death or ESRD
A_OUTCOME_ESRD2	ESRD
A_OUTCOME_ESRD2_FUMON	Follow up months till ESRD
A_OUTCOME_GFR15	eGFR < 15 during follow-up
A_OUTCOME_GFR50	eGFR decrease by >50% during follow-up
A_OUTCOME_GFR15_FUMON	follow up months till the date of eGFR < 15
A_OUTCOME_GFR50_FUMON	follow up months till the date of eGFR decrease by > 50% during follow-up
A_OUTCOME_GFRSLOPE	change of eGFR per year
A_SEX	sex
BX_AGE	age
BX_AGE18	1; age>=18
BX_DRUG_ACEI	Use of ACEi
BX_DRUG_ACEI_POSTBX	Use of ACEi after kidney biopsy
BX_DRUG_ACEI_PREBX	Use of ACEi before kidney biopsy
BX_DRUG_ALPHA	Use of a blocker
BX_DRUG_ALPHA_POSTBX	Use of a blocker after kidney biopsy
BX_DRUG_ALPHA_PREBX	Use of a blocker before kidney biopsy
BX_DRUG_ANTIDM	Use of DM medi
BX_DRUG_ANTIDM_POSTBX	Use of DM medi after kidney biopsy
BX_DRUG_ANTIDM_PREBX	Use of DM medi before kidney biopsy
BX_DRUG_ANTIGOUT_POSTBX	Use of gout medi after kidney biopsy
BX_DRUG_ANTIGOUT_PREBX	Use of gout medi before kidney biopsy
BX_DRUG_ANTIHTNALL	Use of HTN med including ACEi
BX_DRUG_ANTIHTNALL_POSTBX	Use of HTN med including ACEi after kidney biopsy
BX_DRUG_ANTIHTNALL_PREBX	Use of HTN med including ACEi before kidney biopsy
BX_DRUG_ANTIHTNOTHERS	Use of HTN med except ACEi
BX_DRUG_ANTIHTNOTHERS_POSTBX	Use of HTN med except ACEi after kidney biopsy
BX_DRUG_ANTIHTNOTHERS_PREBX	Use of HTN med except ACEi before kidney biopsy
BX_DRUG_ANTIPLT	Use of antiplatelet
BX_DRUG_ANTIPLT_POSTBX	Use of antiplatelet after kidney biopsy
BX_DRUG_ANTIPLT_PREBX	Use of antiplatelet before kidney biopsy
BX_DRUG_ARB	Use of ARB
BX_DRUG_ARB_POSTBX	Use of ARB after kidney biopsy
BX_DRUG_ARB_PREBX	Use of ARB before kidney biopsy
BX_DRUG_ATNIGOUT	Use of gout med
BX_DRUG_AZA	Use of azathioprine
BX_DRUG_AZA_MEANDOSE_CANCERAFTERBX	Mean dose of azathioprine due to cancer diagnosed after kidney biopsy
BX_DRUG_AZA_MEANDOSE_DAY	Mean dose per day of azathioprine after kidney biopsy till diagnosed as cancer
BX_DRUG_AZA_POSTBX	Use of azathioprine after kidney biopsy
BX_DRUG_AZA_POSTBX_CANCERAFTERBX	Use of azathioprine after kidney biopsy till diagnosed as cancer
BX_DRUG_AZA_PREBX	Use of azathioprine before kidney biopsy
BX_DRUG_AZA_PREBX_CONTROL	0; no immunosuppresant 1;immunosuppresant including azthioprine 2; other immunosuppressants except azathioprine
BX_DRUG_AZA_TOTALDAYS	The total days of using azathioprine
BX_DRUG_AZA_TOTALDAYS_CANCERAFTERBX	The total days of using azathioprine after kidney biopsy till diagnosed as cancer
BX_DRUG_AZA_TOTALDOSE	The total dose of azathioprine
BX_DRUG_AZA_TOTALDOSE_CANCERAFTERBX	The toal dose of azathioprine till diagnosed as cancer
BX_DRUG_BB	Use of beta blocker
BX_DRUG_BB_POSTBX	Use of beta blocker after kidney biopsy
BX_DRUG_BB_PREBX	Use of beta blocker before kidney biopsy
BX_DRUG_CTX	Use of CTX
BX_DRUG_CTX_MEANDOSE_CANCERAFTERBX	The mean dose of CTX after kidney bipsy till diagnosed as cancer
BX_DRUG_CTX_MEANDOSE_DAY	The mean dose per day of CTX
BX_DRUG_CTX_POSTBX	Use of CTX after kidney biopsy
BX_DRUG_CTX_POSTBX_CANCERAFTERBX	0; no use of CTX after biopsy / 1; use of CTX after biopsy and before cancer diagnosis / 2; use of CTX after biopsy and after cancer diagnosis
BX_DRUG_CTX_POSTBX_CANCERAFTERBX01	0; no use or start to use before cancer diagnosis 1; use after kidney biopsy and before cancer diagnosis
BX_DRUG_CTX_POSTBX_CANCERAFTERBX03	0; no immunosuppresant or after cancer diagnosis / 1; CTX only before cancer diagnosis / 2; CTX + other immunosuppressants before cancer diagnosis / 3; others before cancer diagnosis
BX_DRUG_CTX_PREBX	CTX use before kidney biopsy
BX_DRUG_CTX_PREBX_CONTROL	0; no immunosuppressants / 1; CTX use / 2; other immunosuppressants except CTX
BX_DRUG_CTX_TOTALDAYS	total days of CTX
BX_DRUG_CTX_TOTALDAYS_CANCERAFTERBX	total days of CTX after kidney biopsy and before cancer diagnosis
BX_DRUG_CTX_TOTALDOSE	total dose of CTX
BX_DRUG_CTX_TOTALDOSE_1000	{10000000.00, CTX TOTAL DOSE in gram unit}...
BX_DRUG_CTX_TOTALDOSE_CANCERAFTERBX	{10000000.00, BX 후 CANCER 발생전까지 사용량}...
BX_DRUG_CTXPO	use of oral CTX
BX_DRUG_CTXPO_MEANDOSE_DAY	dose per day of oral CTX
BX_DRUG_CTXPO_POSTBX	use of oral CTX after biopsy
BX_DRUG_CTXPO_PREBX	use of oral CTX before biopsy
BX_DRUG_CTXPO_TOTALDOSE	total dose of oral CTX
BX_DRUG_CTXPULSE	use of CTX pulse therapy
BX_DRUG_CTXPULSE_MEANDOSE_PULSE	mean dose of pulse therapy of CTX
BX_DRUG_CTXPULSE_NUM	number of pulse therapy of CTX
BX_DRUG_CTXPULSE_POSTBX	use of CTX pulse therapy after kidney biopsy
BX_DRUG_CTXPULSE_PREBX	use of CTX pulse therapy before kidney biopsy
BX_DRUG_CTXPULSE_TOTALDOSE	total dose of pulse therapy of CTX
BX_DRUG_CYC	use of cyclophosphamide
BX_DRUG_CYC_POSTBX	use of cyclophosphamide after biopsy
BX_DRUG_CYC_POSTBX_CANCERAFTERBX	use of cyclophosphamide after biopsy and before cancer diagnosis
BX_DRUG_CYC_POSTBX_CANCERAFTERBX01	0; no use or start to use before cancer diagnosis 1; use after kidney biopsy and before cancer diagnosis
BX_DRUG_CYC_POSTBX_CANCERAFTERBX03	0; no immunosuppresant or after cancer diagnosis / 1; cyclosporine only before cancer diagnosis / 2; cyclosporine + other immunosuppressants before cancer diagnosis / 3; others before cancer diagnosis
BX_DRUG_CYC_PREBX	use of cyclosporine before kidney biopsy
BX_DRUG_CYC_PREBX_CONTROL	0; no immunosuppressants / 1; cyclosporine use / 2; other immunosuppressants except cyclosporine
BX_DRUG_CYCL_MEANDOSE_CANCERAFTERBX	mean dose of cyclosporine after kidney biopsy and before cancer diagnosis
BX_DRUG_CYCL_MEANDOSE_DAY	mean dose per day of cyclosporine
BX_DRUG_CYCL_TOTALDAYS	total days of cyclosporine
BX_DRUG_CYCL_TOTALDAYS_CANCERAFTERBX	total days of cyclosporine after biopsy and before cancer diagnosis
BX_DRUG_CYCL_TOTALDOSE	total dose of cyclosporine
BX_DRUG_CYCL_TOTALDOSE_CANCERAFTERBX	total dose of cyclosporine after biopsy and before cancer diagnosis
BX_DRUG_DIURETICS	use of diuretics
BX_DRUG_DIURETICS_POSTBX	use of diuretics after biopsy
BX_DRUG_DIURETICS_PREBX	use of diuretics before biopsy
BX_DRUG_HCCB	use of calcium-channel blocker
BX_DRUG_HCCB_POSTBX	use of calcium-channel blocker after biospy
BX_DRUG_HCCB_PREBX	use of calcium-channel blocker before biopsy
BX_DRUG_IMMUNOSUPP	0; no use of immunosuppressants / 1; use of immunosuppressants before or after biopsy
BX_DRUG_IMMUNOSUPP2	0; no use of immunosuppressants/1; use of immunosuppressants before biopsy only / 2; use of immunosuppressants after biopsy only / 3; use of immunosuppressants pre and post biopsy
BX_DRUG_IMMUNOSUPP_POSTBX	0; no immunosuppressants after biopsy / 1; immunosuppressants after biopsy
BX_DRUG_IMMUNOSUPP_POSTBX1	the number in 1units; tacrolimus/10units;rituximab/100units;MMF/1000units;cyclosporine/10000units;azathioprine/100000units;CTX/1000000units;steroid
BX_DRUG_IMMUNOSUPP_PREBX	0; no immunosuppressants before kidney biopsy / 1; use of immunosuppressants before kidney biopsy
BX_DRUG_INSULIN	use of insulin
BX_DRUG_INSULIN_POSTBX	use of insulin after biopsy
BX_DRUG_INSULIN_PREBX	use of insulin before biopsy
BX_DRUG_MMF	use of MMF
BX_DRUG_MMF_MEANDOSE_CANCERAFTERBX	mean dose of MMF after biopsy and before cancer diagnosis
BX_DRUG_MMF_MEANDOSE_DAY	mean dose per day of MMF
BX_DRUG_MMF_POSTBX	use of MMF after biopsy
BX_DRUG_MMF_POSTBX_CANCERAFTERBX	use of MMF after biopsy and before cancer diagnosis
BX_DRUG_MMF_POSTBX_CANCERAFTERBX01	0; no use or start to use before cancer diagnosis 1; use after kidney biopsy and before cancer diagnosis
BX_DRUG_MMF_POSTBX_CANCERAFTERBX03	0; no immunosuppresant or after cancer diagnosis / 1; MMF only before cancer diagnosis / 2; MMF + other immunosuppressants before cancer diagnosis / 3; others before cancer diagnosis
BX_DRUG_MMF_PREBX	use of MMF before biopsy
BX_DRUG_MMF_PREBX_CONTROL	0; no immunosuppressants / 1; MMF use / 2; other immunosuppressants except MMF
BX_DRUG_MMF_TOTALDAYS	total days of using MMF
BX_DRUG_MMF_TOTALDAYS_CANCERAFTERBX	total days of using MMF after biopsy and before cancer diagnosis
BX_DRUG_MMF_TOTALDOSE	total dose of using MMF
BX_DRUG_MMF_TOTALDOSE_CANCERAFTERBX	total dose of MMF after biopsy and before cancer diagnosis
BX_DRUG_NSAID	use of NSAIDs
BX_DRUG_NSAID_POSTBX	use of NSAIDs after biospy
BX_DRUG_NSAID_PREBX	use of NSAIDs before biopsy
BX_DRUG_OHA	use of OHA
BX_DRUG_OHA_POSTBX	use of OHA after biopsy
BX_DRUG_OHA_PREBX	use of OHA before biopsy
BX_DRUG_POSTEROID_MAXDOSE_DAY	days of using maximal dose of oral steroid
BX_DRUG_POSTEROID_TOTALDOSE	total doses of oral steroid
BX_DRUG_RASI	use of ACEi or ARB
BX_DRUG_RASI_CRIDMS_PRETX	the most recent serum creatinine value measured before completion of 3 months of ACEi use
BX_DRUG_RASI_CRIDMS_PRETX_PERIOD	The difference between the date of finishing ACEi and the date of measuring recent serum creatinine before completion of 3months of ACEi
BX_DRUG_RASI_CRIDMS12M	Most recent serum creatinine measured between 12 months to 15 months after completion of ACEi
BX_DRUG_RASI_CRIDMS12M_PERIOD	The difference between the date of finishing ACEi and the date of measruing most recent serum creatinine between 12 months to 15months after completino of ACEi
BX_DRUG_RASI_CRIDMS1YR	Most recent serum creatinine measured between 6 months to 18 months after completion of ACEi
BX_DRUG_RASI_CRIDMS1YR_PERIOD	The difference between the date of finishing ACEi and the date of measruing most recent serum creatinine between 6 months to 18months after completino of ACEi
BX_DRUG_RASI_CRIDMS3M	Most recent serum creatinine measured between 3 months to 6 months after completion of ACEi
BX_DRUG_RASI_CRIDMS3M_PERIOD	The difference between the date of finishing ACEi and the date of measruing most recent serum creatinine between 3 months to 6months after completino of ACEi
BX_DRUG_RASI_CRIDMS3YR	The last serum creatinine measured after 3years of completion of ACEi
BX_DRUG_RASI_CRIDMS3YR_PERIOD	the difference between the date of finishing ACEi and the date of measuring the last serum creatinine after 3years of completion of ACEi
BX_DRUG_RASI_CRIDMS6M	Most recent serum creatinine measured between 6 months to 9 months after completion of ACEi
BX_DRUG_RASI_CRIDMS6M_PERIOD	The difference between the date of finishing ACEi and the date of measruing most recent serum creatinine between 6 months to 9months after completino of ACEi
BX_DRUG_RASI_CRIDMSALL	Most recent serum creatinine measured after 3 months after completion of ACEi
BX_DRUG_RASI_CRIDMSALL_PERIOD	the difference between the date of finishing ACEi and the date of measuring the last serum creatinine after 3months of completion of ACEi
BX_DRUG_RASI_ENDMON	days between the biopsy and the last use of RASi
BX_DRUG_RASI_GFRIDMS_PRETX	The recent serum creatinine between 1-3 months of completion of RASi
BX_DRUG_RASI_GFRIDMS12M	The recent serum creatinine between 12-15 months of completion of RASi
BX_DRUG_RASI_GFRIDMS1YR	The recent serum creatinine between 6-18 months of completion of RASi
BX_DRUG_RASI_GFRIDMS3M	The recent serum creatinine between 3-6 months of completion of RASi
BX_DRUG_RASI_GFRIDMS3YR	The recent serum creatinine after 36 months of completion of RASi
BX_DRUG_RASI_GFRIDMS6M	The recent serum creatinine between 6-9 months of completion of RASi
BX_DRUG_RASI_GFRIDMSALL	The last serum creatinine after 3months of completion of RASi
BX_DRUG_RASI_PERIOD	0; use of RASi before biopsy only / 1; use of RASi before/after biopsy / 2; use of RASi afer biopsy only
BX_DRUG_RASI_POSTBX	Use of RASi after kidney biopsy
BX_DRUG_RASI_PREBX	Use of RASi before kidney biopsy
BX_DRUG_RASI_UPCR_PRETX	the most recent UPCr measured before completion of 3 months of ACEi use
BX_DRUG_RASI_UPCR_PRETX_PERIOD	The difference between the date of finishing ACEi and the date of measuring recent UPCr before completion of 3months of ACEi
BX_DRUG_RASI_UPCR12M	Most recent UPCr measured between 12 months to 15 months after completion of ACEi
BX_DRUG_RASI_UPCR12M_PERIOD	The difference between the date of finishing ACEi and the date of measuring most recent UPCr between 12 months to 15months after completion of ACEi
BX_DRUG_RASI_UPCR1YR	Most recent UPCr measured between 6 months to 18 months after completion of ACEi
BX_DRUG_RASI_UPCR1YR_PERIOD	The difference between the date of finishing ACEi and the date of measruing most recent UPCr between 6 months to 18months after completion of ACEi
BX_DRUG_RASI_UPCR3M	Most recent UPCr measured between 3 months to 6 months after completion of ACEi
BX_DRUG_RASI_UPCR3M_PERIOD	The difference between the date of finishing ACEi and the date of measruing most recent UPCr between 3 months to 6months after completino of ACEi
BX_DRUG_RASI_UPCR3YR	The last UPCr measured after 3years of completion of ACEi
BX_DRUG_RASI_UPCR3YR_PERIOD	the difference between the date of finishing ACEi and the date of measuring the last UPCr after 3years of completion of ACEi
BX_DRUG_RASI_UPCR6M	Most recent UPCr measured between 6 months to 9 months after completion of ACEi
BX_DRUG_RASI_UPCR6M_PERIOD	The difference between the date of finishing ACEi and the date of measruing most recent UPCr between 6 months to 9months after completion of ACEi
BX_DRUG_RASI_UPCRALL	Most recent UPCr measured after 3 months after completion of ACEi
BX_DRUG_RASI_UPCRALL_PERIOD	the difference between the date of finishing ACEi and the date of measuring the last UPCr after 3months of completion of ACEi
BX_DRUG_RITUX	use of rituximab
BX_DRUG_RITUX_MEANDOSE_CANCERAFTERBX	mean dose of rituximab after biopsy before cancer diagnosis
BX_DRUG_RITUX_MEANDOSE_DAY	mean dose per day of rituximab
BX_DRUG_RITUX_POSTBX	use of rituximab after biopsy
BX_DRUG_RITUX_POSTBX_CANCERAFTERBX	use of rituximab after biopsy before cancer diagnosis
BX_DRUG_RITUX_POSTBX_CANCERAFTERBX01	0; no use or start to use before cancer diagnosis 1; use after kidney biopsy and before cancer diagnosis
BX_DRUG_RITUX_POSTBX_CANCERAFTERBX03	0; no immunosuppresant or after cancer diagnosis / 1; rituximab only before cancer diagnosis / 2; rituximab + other immunosuppressants before cancer diagnosis / 3; others before cancer diagnosis
BX_DRUG_RITUX_PREBX	rituximab before kidney bipsy
BX_DRUG_RITUX_PREBX_CONTROL	0; no immunosuppressants / 1; rituximab use / 2; other immunosuppressants except rituximab
BX_DRUG_RITUX_TOTALDAYS	total days of rituximab
BX_DRUG_RITUX_TOTALDAYS_CANCERAFTERBX	total days of rituximab after biopsy before cancer diagnosis
BX_DRUG_RITUX_TOTALDOSE	total dose of rituximab
BX_DRUG_RITUX_TOTALDOSE_CANCERAFTERBX	total dose of rituximab after biopsy before cancer diagnoiss
BX_DRUG_STATIN	use of statin
BX_DRUG_STATIN_POSTBX	use of statin after kidney biopsy
BX_DRUG_STATIN_PREBX	use of statin before kidney biopsy
BX_DRUG_STERODIPULSE	use of steroid pulse therapy
BX_DRUG_STERODIPULSE_MEANDOSE_PULSE	mean dose of steroid pulse therapy
BX_DRUG_STERODIPULSE_TOTALDAY	total days of steroid pulse therapy
BX_DRUG_STEROID	use of steroid pulse therapy
BX_DRUG_STEROID_CRIDMS	serum creatinine within 1months of staring steroid
BX_DRUG_STEROID_CRIDMS_PRETX	the most recent sCr measured before completion of 3 months of steroid use
BX_DRUG_STEROID_CRIDMS_PRETX_PERIOD	The difference between the date of finishing steroid and the date of measuring recent sCr before completion of 3months of steroid
BX_DRUG_STEROID_CRIDMS12M	Most recent sCr measured between 12 months to 15 months after completion of steroid
BX_DRUG_STEROID_CRIDMS12M_PERIOD	The difference between the date of finishing steroid and the date of measruing most recent sCr between 12 months to 15months after completion of steroid
BX_DRUG_STEROID_CRIDMS1YR	Most recent sCr measured between 6 months to 18 months after completion of steroid
BX_DRUG_STEROID_CRIDMS1YR_PERIOD	The difference between the date of finishing steroid and the date of measruing most recent sCr between 6 months to 18months after completion of steroid
BX_DRUG_STEROID_CRIDMS3M	Most recent sCr measured between 3 months to 6 months after completion of steroid
BX_DRUG_STEROID_CRIDMS3M_PERIOD	The difference between the date of finishing steroid and the date of measruing most recent sCr between 3 months to 6months after completion of steroid
BX_DRUG_STEROID_CRIDMS3YR	The last sCr measured after 3years of completion of steroid
BX_DRUG_STEROID_CRIDMS3YR_PERIOD	the difference between the date of finishing steroid and the date of measuring the last sCr after 3years of completion of steroid
BX_DRUG_STEROID_CRIDMS6M	Most recent sCr measured between 6 months to 9 months after completion of steroid
BX_DRUG_STEROID_CRIDMS6M_PERIOD	The difference between the date of finishing steroid and the date of measruing most recent sCr between 6 months to 9months after completion of steroid
BX_DRUG_STEROID_CRIDMSALL	Most recent sCr measured after 3 months after completion of steroid
BX_DRUG_STEROID_CRIDMSALL_PERIOD	the difference between the date of finishing steroid and the date of measuring the last sCr after 3months of completion of steroid
BX_DRUG_STEROID_ENDMON	months of using steroid
BX_DRUG_STEROID_GFRIDMS_PRETX	the most recent eGFR measured before completion of 3 months of steroid use
BX_DRUG_STEROID_GFRIDMS12M	Most recent eGFR measured between 12 months to 15 months after completion of steroid
BX_DRUG_STEROID_GFRIDMS1YR	Most recent eGFR measured between 6 months to 18 months after completion of steroid
BX_DRUG_STEROID_GFRIDMS3M	Most recent eGFR measured between 3 months to 6 months after completion of steroid
BX_DRUG_STEROID_GFRIDMS3YR	The last dGFR measured after 3years of completion of steroid
BX_DRUG_STEROID_GFRIDMS6M	Most recent eGFR measured between 6 months to 9 months after completion of steroid
BX_DRUG_STEROID_GFRIDMSALL	Most recent eGFR measured after 3 months after completion of steroid
BX_DRUG_STEROID_MEANDOSE_CANCERAFTERBX	mean dose of steroid after biopsy till diagnosed as cancer
BX_DRUG_STEROID_MEANDOSE_DAY	mean dose per day (calcort 1T = Pd 5mg = methylPd 5mg)
BX_DRUG_STEROID_PEAKDAILYDOSE_FORTHISBX_MCD	peak dosage of steroid for MCD
BX_DRUG_STEROID_PEAKDAILYDOSEPERKG_FORTHISBX_MCD	peak dosage of steroid for MCD per kg
BX_DRUG_STEROID_POMEANDOSE_DAY	mena dose per day of oral steroid
BX_DRUG_STEROID_POSTBX	steroid after biopsy
BX_DRUG_STEROID_POSTBX_CANCERAFTERBX	steroid after biospy and before cancer diagnosis
BX_DRUG_STEROID_POSTBX_CANCERAFTERBX01	0; no use or start to use before cancer diagnosis 1; use after kidney biopsy and before cancer diagnosis
BX_DRUG_STEROID_POSTBX_CANCERAFTERBX03	0; no use or start to use before cancer diagnosis 1; steroid only 2; steroid+other immunosuppressants 2; other immunosuppressants only
BX_DRUG_STEROID_PREBX	steroid use beofre biopsy at least over 1month
BX_DRUG_STEROID_PREBX_CONTROL	0; no immunosuppressant 1; including steroid 2; other immunosuppressants except steroid
BX_DRUG_STEROID_STARTMON	months of using steroid
BX_DRUG_STEROID_STARTPERIOD	0; no steroid 1; start before biopsy 2; start within 12months after biopsy 3; start at least 12months after biopsy
BX_DRUG_STEROID_STARTPERIOD2	0; no steroid 1; start before biopsy 2; start within 6months after biopsy 3; start at least 6months after biopsy
BX_DRUG_STEROID_TOTALDAYS	total days of steroid pulse therapy
BX_DRUG_STEROID_TOTALDAYS_CANCERAFTERBX	total days of steroid after biopsy and before cancer diagnoiss
BX_DRUG_STEROID_TOTALDAYS_FORTHISNS_MCD	total days of steoroid to treat MCD
BX_DRUG_STEROID_TOTALDOSE	total dose of steroid
BX_DRUG_STEROID_TOTALDOSE_CANCERAFTERBX	total dose of steroid after biopsy and before cnacer diagnosis
BX_DRUG_STEROID_TOTALDOSE_FORTHISBX_MCD	total dose of steroid to ttreat MCD
BX_DRUG_STEROID_TOTALDOSE_GROUP	0; none 1; 0.1-6g 2;>=6g
BX_DRUG_STEROID_TOTALDOSE_UNTILRECUR_MCD	total steroid from the first CR to the first recurrence
BX_DRUG_STEROID_TOTALDOSE_UNTILREMISSION_MCD	total steroid dose till the first CR
BX_DRUG_STEROID_UPCR_PRETX	the most recent UPCr measured before completion of 3 months of steroid use
BX_DRUG_STEROID_UPCR_PRETX_PERIOD	The difference between the date of finishing steroid and the date of measuring recent UPCr before completion of 3months of steroid
BX_DRUG_STEROID_UPCR12M	Most recent UPCr measured between 12 months to 15 months after completion of steroid
BX_DRUG_STEROID_UPCR12M_PERIOD	The difference between the date of finishing steroid and the date of measuring most recent UPCr between 12 months to 15months after completion of steorid
BX_DRUG_STEROID_UPCR1YR	Most recent UPCr measured between 6 months to 18 months after completion of steroid
BX_DRUG_STEROID_UPCR1YR_PERIOD	The difference between the date of finishing steroid and the date of measruing most recent UPCr between 6 months to 18months after completion of steroid
BX_DRUG_STEROID_UPCR3M	Most recent UPCr measured between 3 months to 6 months after completion of steroid
BX_DRUG_STEROID_UPCR3M_PERIOD	The difference between the date of finishing steroid and the date of measruing most recent UPCr between 3 months to 6months after completion of steroid
BX_DRUG_STEROID_UPCR3YR	The last UPCr measured after 3years of completion of steroid
BX_DRUG_STEROID_UPCR3YR_PERIOD	the difference between the date of finishing steroid and the date of measuring the last UPCr after 3years of completion of steroid
BX_DRUG_STEROID_UPCR6M	Most recent UPCr measured between 6 months to 9 months after completion of steroid
BX_DRUG_STEROID_UPCR6M_PERIOD	The difference between the date of finishing steroid and the date of measruing most recent UPCr between 6 months to 9months after completion of steroid
BX_DRUG_STEROID_UPCRALL	Most recent UPCr measured after 3 months after completion of steroid
BX_DRUG_STEROID_UPCRALL_PERIOD	the difference between the date of finishing ACEi and the date of measuring the last UPCr after 3months of completion of steroid
BX_DRUG_STEROID_USER	0; no steroid 1; only before biopsy 2; only after biopsy 3; before and after biopsy
BX_DRUG_STEROIDPULSE_POSTBX	steroid pulse therapy after biopsy
BX_DRUG_STEROIDPULSE_PREBX	steroid pulset therapy before biopsy
BX_DRUG_TAC	use of tacrolimus
BX_DRUG_TAC_MEANDOSE_CANCERAFTERBX	mean dose of tacrolimus after biospy and before cancer diagnosis
BX_DRUG_TAC_MEANDOSE_DAY	mean dose per day of tacrolimus
BX_DRUG_TAC_POSTBX	use of tacrolimus after biopsy
BX_DRUG_TAC_POSTBX_CANCERAFTERBX	use of tacrolimus after biopsy and before biopsy
BX_DRUG_TAC_POSTBX_CANCERAFTERBX01	0; no use of tacrolimus or use after cancer diagnosis 1; post biopsy and before cancer diagnosis
BX_DRUG_TAC_POSTBX_CANCERAFTERBX03	0; no use of tacrolimus or use after cancer diagnosis 1; tacrolimus only 2; tacrolimus + other immunosuppressants 3; other immunosuppressants
BX_DRUG_TAC_PREBX	use of tacrolimus before biopsy
BX_DRUG_TAC_PREBX_CONTROL	0; no immunosuppressants / 1; tacrolimus use / 2; other immunosuppressants except tacrolimus
BX_DRUG_TAC_TOTALDAYS	total days of tacrolimus
BX_DRUG_TAC_TOTALDAYS_CANCERAFTERBX	total days of tacrolimus after biopsy before cancer diagnosis
BX_DRUG_TAC_TOTALDOSE	total dose of tacrolimus
BX_DRUG_TAC_TOTALDOSE_CANCERAFTERBX	total dose of tacrolimus after biopsy before cancer diagnosis
BX_DRUG_VASODILATOR	use of vasodilator
BX_DRUG_VASODILATOR_POSTBX	use of vasodilator after biospy
BX_DRUG_VASODILATOR_PREBX	use of vasodilator before biopsy
BX_DX_DM	diabetes mellitus
BX_DX_HTN	hypertension
BX_DXCODE_CANCER	cancer
BX_DXCODE_CHD	1, ANGINA, OMI, AMI, HF, CARDIAC ARREST
BX_DXCODE_CVD	1, CVA, INTRACRANIAL ANEURYSM
BX_LAB_ALB	serum albumin, most recent value before biopsy
BX_LAB_ALKP	serum ALKP, most recent value before biopsy
BX_LAB_ANA	serum ANA, most recent value before biopsy
BX_LAB_ANCA	serum ANCA, most recent value before biopsy
BX_LAB_BIL	serum bilirubin, most recent value before biopsy
BX_LAB_BUN	serum BUN, most recent value before biopsy
BX_LAB_C3	serum C3, most recent value before biopsy
BX_LAB_C4	serum C4, most recent value before biopsy
BX_LAB_CA	serum calcium, most recent value before biopsy
BX_LAB_CHOL	serum cholesterol, most recent value before biopsy
BX_LAB_CL	serum chloride, most recent value before biopsy
BX_LAB_CRIDMS	serum creatinine, most recent value before biopsy
BX_LAB_GFR_CKDEPI	serum eGFR, most recent value before biopsy
BX_LAB_GLU	serum glucose, most recent value before biopsy
BX_LAB_GOT	serum GOT, most recent value before biopsy
BX_LAB_GPT	serum GPT, most recent value before biopsy
BX_LAB_HB	serum hemoglobin, most recent value before biopsy
BX_LAB_HBA1C	serum hba1c, most recent value before biopsy
BX_LAB_HBSAB	serum HBsAb, most recent value before biopsy
BX_LAB_HBSAG	serum HBsAg, most recent value before biopsy
BX_LAB_HCT	serum hematocrit, most recent value before biopsy
BX_LAB_HCVAB	serum HCV ab, most recent value before biopsy
BX_LAB_IGA	serum IgA, most recent value before biopsy
BX_LAB_IGG	serum IgG, most recent value before biopsy
BX_LAB_IGM	serum IgM, most recent value before biopsy
BX_LAB_K	serum K, most recent value before biopsy
BX_LAB_MPO	serum MPO, most recent value before biopsy
BX_LAB_MPOTITER	serum MPO titer, most recent value before biopsy
BX_LAB_NA	serum Na, most recent value before biopsy
BX_LAB_P	serum P, most recent value before biopsy
BX_LAB_PLT	serum platelet, most recent value before biopsy
BX_LAB_PRIII	serum PRIII, most recent value before biopsy
BX_LAB_PRIIITITER	serum PRIII titer, most recent value before biopsy
BX_LAB_PROTEIN	serum protein, most recent value before biopsy
BX_LAB_TCO2	serum tCO2, most recent value before biopsy
BX_LAB_UA_PROT	urine protein, most recent value before biopsy
BX_LAB_UA_RBC	urine RBC, most recent value before biopsy
BX_LAB_UA_SG	urine S.G., most recent value before biopsy
BX_LAB_UA_WBC	urine WBC, most recent value before biopsy
BX_LAB_UACR	uACr, most recent value before biopsy
BX_LAB_UALB	urine albumin, most recent value before biopsy
BX_LAB_UCR	urine creatinine, most recent value before biopsy
BX_LAB_UPCR	uPCr, most recent value before biopsy
BX_LAB_UPCR_MCD_TESTNUM	The number of measuring UPCr after biopsy
BX_LAB_UPROT	urine protein, most recent value before biopsy
BX_LAB_URIC	serum uric acid, most recent value before biopsy
BX_LAB_WBC	serum WBC, most recent value before biopsy
BX_PE_BMI	BMI
BX_PE_BP13080	0; SBP <130 & DBP<80, 1; others
BX_PE_BT	blood temperature on the day of kidney biopsy
BX_PE_DBP	DBP on the day of kidney biospy
BX_PE_HEIGHT	height
BX_PE_PR	pulse rate
BX_PE_SBP	SBP
BX_PE_WEIGHT	body weight
FU_LAB_LAST_ALB	the last serum albumin
FU_LAB_LAST_CR_TESTNUM	the number of measuring serum creatinine
FU_LAB_LAST_CRIDMS	the last serum creatinine
FU_LAB_LAST_CRIDMS_FUMON	months between the day of the first serum Cr to the day of the last serum Cr
FU_LAB_LAST_CRIDMS_TESTNUM_MON	the number of measuring serum creatinine after biopsy during the follow-up period
FU_LAB_LAST_GFR_CKDEPI	the last eGFR-CKD-EPI
FU_LAB_LAST_HB	the last value of hemoglobin
FU_LAB_LAST_PROT	the last value of serum protein
FU_LAB_LAST_UA_PROT	the last value of urine protein
FU_LAB_LAST_UA_RBC	the last value of urine RBC
FU_LAB_LAST_UACR	the last value of uACr
FU_LAB_LAST_UPCR	the last value of uPCr
FU_LAB_LAST_UPCR_FUMON	follow up months of uPCr
FU_LAB_LAST_UPCR_MCD	the last value of uPCr in MCD patient
FU_LAB_LAST_URIC	the last value of serum uric acid
POSTBX_LAB_UPCR_MAX_GROUP	0; < 3.0 g/g Cr of uPCr / 1; >= 3.0 g/g Cr
POSTBX_LAB_UPCR_MAX_GROUP2	0; < 3.0 g/g Cr of uPCr / 1; 0.3-2.999 g/g Cr / 2; >= 3.0 g/g Cr
POSTBX_LAB_UPCR_MAX_MON	months from the biopsy to the day of measuring maximal uPCr 1month after kidney biopsy
PREBX_LAB_UPCR_MAX	maximal uPCr from 6 months before biopsy to 1month after kidney biopsy
PREBX_LAB_UPCR_MAX_GROUP	0; < 3.0 g/g Cr of uPCr / 1; >= 3.0 g/g Cr
PREBX_LAB_UPCR_MAX_MON	months from the biopsy to the day of measuring maximal uPCr 6month before kidney biopsy
